# Supplementary material for: Metabolites and Free Fatty Acids in Japanese Black Beef During Wet Aging
Source: Metabolites. 2025 Feb 3;15(2):94. doi: 10.3390/metabo15020094 (PMC11857383; doi:10.3390/metabo15020094)
Supplement: Supplementary file 1 [file metabolites-15-00094-s001.zip]

Archive with 1 entries (1 files):
- metabolites-3343579-supplementary.pdf
